# Supplementary material for: Structural insights into TRPV2 activation by small molecules
Source: Nat Commun. 2022 Apr 28;13:2334. doi: 10.1038/s41467-022-30083-3 (PMC9051106; doi:10.1038/s41467-022-30083-3)
Supplement: Supplementary file 6 — Source Data [file 41467_2022_30083_MOESM6_ESM.xlsx]

## Sheet: Figure 2E-J
Concentration-dependent activation of TRPV2 by 2-APB
rTRPV2 WT	Leak	30µM	Current	Leak	50µM	Current	Leak	100µM	Current	Leak	300µM	Current	Leak	500µM	Current	Leak	700µM	Current	Leak	1000µM	Current	Leak	3000µM	Current					Capacitance
1	30.04	28.71	-1.33	29.37	45.75	16.38	28.49	91.3	62.81	25.84	2647	2621.16	21.86	5568	5546.14	17.43	5027	5009.57	14.12	5461	5446.88	14.34	5124	5109.66					18.38
2	65.61	63.49	-2.12	63.91	74.07	10.16	58.83	99.89	41.06	52.06	1666	1613.94	77.88	2343	2265.12	77.46	3955	3877.54	54.18	3847	3792.82	57.99	4120	4062.01					23.47
3	2.33	15.66	13.33	4.44	20.32	15.88	3.81	56.08	52.27	0	629.8	629.8	0	3336	3336	82.3	3735	3652.7	3.91	4090	4086.09	5.61	4578	4572.39					25.17
4	8.46	19.05	10.59	12.7	30.05	17.35	11.43	61.8	50.37	11.21	753	741.79	8.04	2977	2968.96	9.73	3641	3631.27	20.74	3929	3908.26	28.36	3874	3845.64					24.6
5	40.63	57.14	16.51	36.82	73.65	36.83	28.36	175.2	146.84	25.82	1924	1898.18	21.59	2417	2395.41	23.28	2374	2350.72	24.97	2140	2115.03	26.24	3187	3160.76					16.12
6	25.44	36.21	10.77	26.34	43.09	16.75	23.35	84.36	61.01	22.54	1464	1441.46	20.36	4161	4140.64	14.67	4626	4611.33	15.57	4931	4915.43	16.77	4665	4648.23					17.32
7	5.92	20.32	14.4	6.77	26.67	19.9	5.07	74.5	69.43	3.38	1960	1956.62	0.84	3183	3182.16	0.42	2875	2874.58	2.5	2867	2864.5	2.54	3070	3067.46					23.81
8	31.19	51.67	20.48	27.03	70.72	43.69	25.72	343.9	318.18	26.31	7843	7816.69	19.17	8200	8180.83	17.98	8213	8195.02	17.08	8120	8102.92	32.27	8188	8155.73					21.85
rTRPV2 - H521A	Leak	30µM	Current	Leak	50µM	Current	Leak	100µM	Current	Leak	300µM	Current	Leak	500µM	Current	Leak	700µM	Current	Leak	1000µM	Current	Leak	3000µM	Current	Leak	5000µM	Current
1	270.9	269.2	-1.7	37.25	31.32	-5.93	16.08	16.51	0.43	13.97	133.8	119.83	66.45	318.3	251.85	51.22	1205	1153.78	55.02	5476	5420.98	36.11	8991	8954.89	30.06	7468	7437.94		16.08
2	28.73	28.44	-0.29	26.76	26.02	-0.74	25.92	31.25	5.33	25.63	70.87	45.24	25.35	316.6	291.25	23.67	1280	1256.33	25.07	2826	2800.93	24.79	4389	4364.21	29.01	4850	4820.99		13.7
3	32.57	33.92	1.35	29.85	38.45	8.6	30.76	40.71	9.95	28.95	101.3	72.35	28.5	443.6	415.1	25.78	1380	1354.22	20.81	3477	3456.19	16.73	4946	4929.27	22.16	5390	5367.84		18.2
4	44.31	44.01	-0.3	36.45	35.55	-0.9	34.09	40.11	6.02	30.72	79.56	48.84	30.24	359.2	328.96	28.07	435.9	407.83	29.28	4397	4367.72	27.35	6557	6529.65	86.58	6399	6312.42		15.81
5	14.71	20.55	5.84	12.96	20.17	7.21	6.88	22.44	15.56	4.99	106.5	101.51	7.64	1324	1316.36	1.31	2284	2282.69	0.8	3417	3416.2	1.32	7278	7276.68	12.72	7576	7563.28		35.32
6	6.11	11.96	5.85	4.64	12.45	7.81	5.13	23.93	18.8	4.76	229.5	224.74	3.54	1500	1496.46	0.6	3909	3908.4	0.12	4321	4320.88	4.5	5602	5597.5	13.06	5513	5499.94		29.84
7	37.62	42.01	4.39	27.97	36.36	8.39	27.15	38.99	11.84	25.39	168.1	142.71	25.83	1148	1122.17	25.39	3731	3705.61	23.64	5405	5381.36	22.76	5831	5808.24	30.66	6639	6608.34		19.07
8	120.9	107.6	-13.3	108.2	124.7	16.5	124.1	125.9	1.8	160.2	290.9	130.7	185.5	845.6	660.1	153.8	1978	1824.2	131.6	2661	2529.4	112.6	2955	2842.4	149.4	3195	3045.6		27.63
rTRPV2 - H521N	Leak	30µM	Current	Leak	50µM	Current	Leak	100µM	Current	Leak	300µM	Current	Leak	500µM	Current	Leak	700µM	Current	Leak	1000µM	Current	Leak	3000µM	Current	Leak	5000µM	Current
1	8.88	19.27	10.39	12.95	22.16	9.21	12.92	32.84	19.92	18.7	165.9	147.2	18.99	1079	1060.01	20.43	2496	2475.57	19.27	8492	8472.73	22.16	1255	1232.84	313	3677	3364		17.68
2	4.32	8.41	4.09	102	125	23	19.09	103.3	84.21	79.8	297.2	217.4	153.8	1549	1395.2	180.5	3167	2986.5	173.7	3692	3518.3	251.2	4274	4022.8	402.1	7418	7015.9		20.56
3	51.7	59.93	8.23	43.66	52.1	8.44	41.25	53.1	11.85	39.44	92.32	52.88	53.3	253.6	200.3	36.23	665	628.77	36.43	3667	3630.57	32.41	7515	7482.59	1510	16880	15370		26.34
4	11.67	19.45	7.78	11.91	20.86	8.95	10.97	24.63	13.66	7.43	137.9	130.47	7.9	986.4	978.5	9.08	4044	4034.92	10.97	11220	11209	11.91	16280	16268.1	657.2	3066	2408.8		23.46
5	72.58	78.45	5.87	59.47	71.67	12.2	56.31	71.22	14.91	54.05	165.2	111.15	55.4	738.3	682.9	55.4	1795	1739.6	41.39	1923	1881.61	63.54	2704	2640.46	22.16	1255	1232.84		16.68
rTRPV2 - R539K	Leak	30µM	Current	Leak	50µM	Current	Leak	100µM	Current	Leak	300µM	Current	Leak	500µM	Current	Leak	700µM	Current	Leak	1000µM	Current	Leak	3000µM	Current
1	20.91	24.86	3.95	16.86	21.99	5.13	17.26	22.59	5.33	16.66	35.02	18.36	15.28	327.9	312.62	16.07	1146	1129.93	27.52	2646	2618.48	467.5	1664	1196.5					14.18
2	6.44	11.79	5.35	5.49	11.79	6.3	6.44	11.98	5.54	4.53	50.52	45.99	3.96	698.3	694.34	5.3	2019	2013.7	3.01	5847	5843.99	4.72	6575	6570.28					22.26
3	50.1	51.53	1.43	33.26	40.31	7.05	32.87	38.74	5.87	59.89	105.1	45.21	99.38	1113	1013.62	59.11	3021	2961.89	33.84	4373	4339.16	64.67	4718	4653.33					20.2
4	154.6	156	1.4	121	127.6	6.6	126.2	135.4	9.2	117.8	209.5	91.7	119.1	1227	1107.9	123.3	3435	3311.7	102.9	5112	5009.1	100.2	6103	6002.8					39.76
rTRPV2 - h521A/R539K	Leak	30µM	Current	Leak	50µM	Current	Leak	100µM	Current	Leak	300µM	Current	Leak	500µM	Current	Leak	700µM	Current	Leak	1000µM	Current	Leak	3000µM	Current	Leak	5000µM	Current
1	146.9	150.7	3.8	72.72	75.59	2.87	64.11	65.4	1.29	57.72	63.06	5.34	47.53	59.66	12.13	43.16	91.98	48.82	42.46	223.7	181.24	62.27	3746	3683.73	254.7	3509	3254.3		12.01
2	8.313	12.35	4.037	7.544	9.466	1.922	5.815	9.466	3.651	6.007	12.16	6.153	4.622	22.15	17.528	6.199	49.24	43.041	6.776	73.8	67.024	7.228	1422	1414.77	76.31	1747	1670.69		9.272
3	89.12	93.73	4.61	69.72	70.64	0.92	50.01	54.32	4.31	40.15	46.62	6.47	36.15	40.77	4.62	28.76	33.99	5.23	30.16	102.8	72.64	29.07	1608	1578.93	36.15	1411	1374.85		14.68
4	7.4	8.978	1.578	4.018	8.527	4.509	4.469	8.076	3.607	3.793	12.58	8.787	4.244	45.72	41.476	4.469	56.03	51.561	3.798	236.3	232.502	4.598	4258	4253.4	27.78	4367	4339.22		10.82
5	86.53	92.51	5.98	52.5	60.32	7.82	45.14	51.58	6.44	41.92	44.22	2.3	36.4	62.15	25.75	32.72	70.89	38.17	32.72	181.3	148.58	32.72	1465	1432.28	27.2	1954	1926.8		16.06
6	6.078	13.35	7.272	3.741	9.713	5.972	5.04	9.194	4.154	7.78	11.27	3.49	3.741	34.9	31.159	4.78	50.33	45.55	9.453	142.9	133.447	10.75	4916	4905.25	11.79	5618	5606.21		14.37

## Sheet: Figure 6C
								Current Density
2-APB + CBD	3 µM	10 µM	30 µM	100 µM		Capacitance		3 µM	10 µM	30 µM	100 µM
1	60	383	2880	3860		14		4.28571	27.3571	205.714	275.714
2	0	350	2110	2570		15.86		0	22.0681	133.039	162.043
3	0	1050	3300	5350		16.78		0	62.5745	196.663	318.832
4	455	1700	3340	4150		13.08		34.7859	129.969	255.352	317.278
5	147	405	4170	6150		26.69		5.50768	15.1742	156.238	230.423
2-APB	10 µM	30 µM	100 µM			Capacitance		10 µM	30 µM	100 µM
1	12.35	32.94	287.09			17.35		0.71182	1.89856	16.547
2	14.18	34.7	271.22			10.2		1.39156	3.4053	26.6163
3	12.95	41.18	822.33			18.84		0.68737	2.18577	43.6481
4	20	54.12	391.71			18.44		1.0846	2.93492	21.2424
5	11.76	36.47	256.5			9		1.30667	4.05222	28.5
6	11.18	24.11	147.68			10.92		1.03232	2.22622	13.6362
7	12.35	50.59	455.84			18.97		0.65103	2.66684	24.0295

## Sheet: Supplement
Concentration-dependent activation of TRPV2 by 2-APB
rTRPV2 - T522A	Leak	30µM	Current	Leak	50µM	Current	Leak	100µM	Current	Leak	300µM	Current	Leak	500µM	Current	Leak	700µM	Current	Leak	1000µM	Current	Leak	3000µM	Current		Capacitance
1	65.48	80.92	15.44	73.3	90.09	16.79	62.59	229.2	166.61	65.67	2655	2589.33	59.56	3952	3892.44	56.51	4294	4237.49	50.78	3289	3238.22	58.8	2942	2883.2		23.28
2	4.9	20.29	15.39	6.45	21.95	15.5	4.12	66.09	61.97	4.77	2018	2013.23	14.07	3779	3764.93	7.09	4483	4475.91	5.16	4976	4970.84	8.64	4237	4228.36		21.04
3	3.38	17.72	14.34	4.77	24.66	19.89	3.36	45.65	42.29	1.69	3022	3020.31	9.33	4626	4616.67	1.52	4939	4937.48	2.38	4717	4714.62	2.91	4708	4705.09		16.06
4	10.92	28.98	18.06	8.47	42.32	33.85	3.99	86.27	82.28	3.01	3934	3930.99	1.55	4757	4755.45	1.79	4716	4714.21	1.55	5279	5277.45	251.8	4780	4528.2		15.81
5	100.3	113.6	13.3	93.87	114.1	20.23	82.35	283.3	200.95	78.3	2360	2281.7	66.58	2985	2918.42	57.12	2818	2760.88	59.99	2569	2509.01	59.17	2408	2348.83		17.38
6	30.4	44.5	14.1	22.69	48.69	26	16.96	202.7	185.74	15.75	2105	2089.25	9.14	3325	3315.86	10.02	3514	3503.98	7.82	3492	3484.18	9.36	3208	3198.64		14.45
7	5.05	31.17	26.12	2.38	49.54	47.16	2.25	361.6	359.35	1.46	2746	2744.54	0	3763	3763	0	2585	2585	0.9	3106	3105.1	2.79	4117	4114.21		15.41
8	3.84	35.91	32.07	2.91	69.53	66.62	3.53	588.5	584.97	2.6	5237	5234.4	0.7	5996	5995.3	0.4	5703	5702.6	6.64	5470	5463.36	2.61	4832	4829.39		18.51
rTRPV2 - R535K	Leak	30µM	Current	Leak	50µM	Current	Leak	100µM	Current	Leak	300µM	Current	Leak	500µM	Current	Leak	700µM	Current	Leak	1000µM	Current	Leak	3000µM	Current
1	71.6	142.9	71.3	59.01	237.3	178.29	60.06	639.1	579.04	72.64	3297	3224.36	73.69	5212	5138.31	90.48	5443	5352.52	130.3	5554	5423.7	152.4	5056	4903.6		31.23
2	9.99	291.6	281.61	10.61	348.3	337.69	12.46	1430	1417.54	13.69	5537	5523.31	9.99	6784	6774.01	15.54	7577	7561.46	16.77	7621	7604.23	374.8	6594	6219.2		20.59
3	14.01	259.4	245.39	17.19	478.4	461.21	14.01	3022	3007.99	18.24	8173	8154.76	19.3	8965	8945.7	18.24	9111	9092.76	71.14	9159	9087.86	115.6	9245	9129.4		28.07
4	36.77	115.2	78.43	28.84	217.4	188.56	33.69	857	823.31	38.1	4791	4752.9	64.09	6549	6484.91	66.29	6379	6312.71	310.2	6855	6544.8	528.7	6696	6167.3		30.18
rTRPV2 WT	Leak	30µM	Current	Leak	50µM	Current	Leak	100µM	Current	Leak	300µM	Current	Leak	500µM	Current	Leak	700µM	Current	Leak	1000µM	Current	Leak	3000µM	Current
1	30.04	28.71	-1.33	29.37	45.75	16.38	28.49	91.3	62.81	25.84	2647	2621.16	21.86	5568	5546.14	17.43	5027	5009.57	14.12	5461	5446.88	14.34	5124	5109.66		18.38
2	65.61	63.49	-2.12	63.91	74.07	10.16	58.83	99.89	41.06	52.06	1666	1613.94	77.88	2343	2265.12	77.46	3955	3877.54	54.18	3847	3792.82	57.99	4120	4062.01		23.47
3	2.33	15.66	13.33	4.44	20.32	15.88	3.81	56.08	52.27	0	629.8	629.8	0	3336	3336	82.3	3735	3652.7	3.91	4090	4086.09	5.61	4578	4572.39		25.17
4	8.46	19.05	10.59	12.7	30.05	17.35	11.43	61.8	50.37	11.21	753	741.79	8.04	2977	2968.96	9.73	3641	3631.27	20.74	3929	3908.26	28.36	3874	3845.64		24.6
5	40.63	57.14	16.51	36.82	73.65	36.83	28.36	175.2	146.84	25.82	1924	1898.18	21.59	2417	2395.41	23.28	2374	2350.72	24.97	2140	2115.03	26.24	3187	3160.76		16.12
6	25.44	36.21	10.77	26.34	43.09	16.75	23.35	84.36	61.01	22.54	1464	1441.46	20.36	4161	4140.64	14.67	4626	4611.33	15.57	4931	4915.43	16.77	4665	4648.23		17.32
7	5.92	20.32	14.4	6.77	26.67	19.9	5.07	74.5	69.43	3.38	1960	1956.62	0.84	3183	3182.16	0.42	2875	2874.58	2.5	2867	2864.5	2.54	3070	3067.46		23.81
8	31.19	51.67	20.48	27.03	70.72	43.69	25.72	343.9	318.18	26.31	7843	7816.69	19.17	8200	8180.83	17.98	8213	8195.02	17.08	8120	8102.92	32.27	8188	8155.73		21.85
